# Supplementary material for: The rolB plant oncogene affects multiple signaling protein modules related to hormone signaling and plant defense
Source: Sci Rep. 2018 Feb 2;8:2285. doi: 10.1038/s41598-018-20694-6 (PMC5797197; doi:10.1038/s41598-018-20694-6)
Supplement: Supplementary file 1 — Dataset 1 [file 41598_2018_20694_MOESM1_ESM.xls]

## Sheet: 1-1 MDHP
						Database : SwissProt 2016_04 (550960 sequences; 196692942 residues)								Type of search : Peptide Mass Fingerprint
						1.	MDHP_ARATH Mass: 42379 Score: 68 Expect: 0.0021 Matches: 15							Enzyme : Trypsin
							Malate dehydrogenase, chloroplastic OS=Arabidopsis thaliana GN=At3g47520 PE=1 SV=1							Variable modifications : Cation:Na (C-term)
						Observed	Mr(expt)	Mr(calc)	Delta	M	Peptide			Mass values : Monoisotopic
						…	…	…	…	…	…			Protein Mass : Unrestricted
						1241.7605	1240.7533	1240.6792	0.0741	0	K.LFGVTTLDVVR.A + Cation:Na (C-term)			Peptide Mass Tolerance : ± 0.5 Da
						1294.7297	1293.7225	1293.6441	0.0783	0	K.GVAFANKPAAAAAN.- + Cation:Na (C-term)			Peptide Charge State : 1+
						1356.8455	1355.8382	1355.7537	0.0845	0	K.DVNVVVIPAGVPR.K + Cation:Na (C-term)			Max Missed Cleavages : 1
						1397.7954	1396.7882	1396.6962	0.0919	0	R.DDLFNINANIVK.T + Cation:Na (C-term)			Number of queries : 31
						1799.1940	1798.1868	1798.0692	0.1175	0	K.VAVLGAAGGIGQPLSLLIK.M + Cation:Na (C-term)			Selected for scoring : 13
						…	…	…	…	…	…
						2128.1558	2127.1485	2127.0460	0.1025	0	K.TKPSVNFTDEEIQELTVR.I + Cation:Na (C-term)
						…	…	…	…	…	…
						Database : SwissProt 2016_04 (550960 sequences; 196692942 residues)								Type of search : MS/MS Ion Search
						Protein hits :	MDHP_ARATH	Malate dehydrogenase, chloroplastic OS=Arabidopsis thaliana GN=At3g47520 PE=1 SV=1						Enzyme : Trypsin
														Variable modifications : Cation:Na (C-term)
														Mass values : Monoisotopic
														Protein Mass : Unrestricted
														Peptide Mass Tolerance : ± 0.5 Da
														Fragment Mass Tolerance: ± 0.5 Da
				Calculated pI: 8.66										Max Missed Cleavages : 1
														Instrument type : MALDI-TOF-TOF
														Number of queries : 28
1.	MDHP_ARATH Mass: 42379 Score: 552 Matches: 8(6) Sequences: 8(6)						Malate dehydrogenase, chloroplastic OS=Arabidopsis thaliana GN=At3g47520 PE=1 SV=1
	Query	Observed	Mr(expt)	Mr(calc)	Delta	Miss	Score	Expect	Rank	Unique	Peptide
	1	1219.8011	1218.7938	1218.6972	0.0965	0	47	0.027	1	U	K.LFGVTTLDVVR.A
	6	1334.8816	1333.8743	1333.7718	0.1025	0	74	5.7e-05	1	U	K.DVNVVVIPAGVPR.K
	8	1347.9042	1346.8970	1346.7922	0.1048	1	45	0.044	1	U	K.KLFGVTTLDVVR.A
	12	1375.8251	1374.8178	1374.7143	0.1035	0	36	0.3	1	U	R.DDLFNINANIVK.T
	16	1777.2052	1776.1979	1776.0873	0.1106	0	49	0.015	1	U	K.VAVLGAAGGIGQPLSLLIK.M
	20	2106.2179	2105.2106	2105.0641	0.1466	0	154	3.4e-13	1	U	K.TKPSVNFTDEEIQELTVR.I
	24	2236.1926	2235.1853	2235.0906	0.0947	0	121	5.8e-10	1	U	K.NGLEAVIESDLQGLTEYEQK.A
	25	2340.5246	2339.5174	2339.3828	0.1345	0	25	2	1	U	K.LIDVDVPVIGGHAGITILPLLSK.T
	28	2362.5269	2361.5196	2361.3648	0.1549	0	(7)	1.3e+02	3	U	K.LIDVDVPVIGGHAGITILPLLSK.T + Cation:Na (C-term)
	Supplementary Dataset 1. MS data and protein identification
	The rolB plant oncogene affects multiple signaling protein modules related to hormone signaling and plant defense
	Victor P. Bulgakov, Yulia V. Vereshchagina, Dmitry V. Bulgakov , Galina N. Veremeichik, Yuri N. Shkryl

## Sheet: 1-2 ALAT2
						Database : SwissProt 2015_06 (548586 sequences; 195452300 residues)								Type of search : Peptide Mass Fingerprint
						Taxonomy : Arabidopsis thaliana (thale cress) (13943 sequences)								Enzyme : Trypsin
						Timestamp : 10 Jun 2015 at 03:18:53 GMT								Mass values : Monoisotopic
						Top Score : 52 for ALAT2_ARATH, Alanine aminotransferase 2, mitochondrial OS=Arabidopsis thaliana GN=ALAAT2 PE=2 SV=1								Protein Mass : Unrestricted
						1.	ALAT2_ARATH Mass: 59473 Score: 52 Expect: 0.084 Matches: 6							Peptide Mass Tolerance : ± 0.5 Da
							Alanine aminotransferase 2, mitochondrial OS=Arabidopsis thaliana GN=ALAAT2 PE=2 SV=1							Peptide Charge State : 1+
						1171.6731	1170.6658	1170.5492	0.1166	1	K.TAPDAFYCKR.L			Max Missed Cleavages : 1
						1219.6796	1218.6723	1218.5993	0.0730	0	R.ATGAYSHSQGIK.G			Number of queries : 19
						1333.4963	1332.4891	1332.7415	-0.2524	1	R.AWRILDHIPGR.A
						1340.8824	1339.8751	1339.7572	0.1179	1	K.GLRDVIAAGIEAR.D
						2219.3336	2218.3263	2218.1706	0.1557	0	R.ALVVINPGNPTGQVLAEENQR.D
						2595.5445	2594.5372	2594.3758	0.1613	0	R.LLNATGVVVVPGSGFGQVPGTWHFR.C
						Database : SwissProt 2017_01 (553474 sequences; 198069095 residues)								Type of search : MS/MS Ion Search
						Taxonomy : Arabidopsis thaliana (thale cress) (15113 sequences)								Error tolerant search : All significant protein hits
						: Error tolerant search of all significant protein hits								Enzyme : Trypsin
						Timestamp : 2 Feb 2017 at 06:31:45 GMT								Mass values : Monoisotopic
														Protein Mass : Unrestricted
						Protein hits :	ALAT2_ARATH	Alanine aminotransferase 2, mitochondrial OS=Arabidopsis thaliana GN=ALAAT2 PE=2 SV=1						Peptide Mass Tolerance : ± 0.5 Da
				Calculated pI: 5.95										Fragment Mass Tolerance: ± 0.5 Da
														Max Missed Cleavages : 1
														Instrument type : MALDI-TOF-TOF
														Number of queries : 32
1.	ALAT2_ARATH Mass: 59473 Score: 45 Matches: 2(1) Sequences: 1(1)						Alanine aminotransferase 2, mitochondrial OS=Arabidopsis thaliana GN=ALAAT2 PE=2 SV=1
	Query	Observed	Mr(expt)	Mr(calc)	Delta	Miss	Score	Expect	Rank	Unique	Peptide
	21	2219.3336	2218.3263	2218.1706	0.1557	0	45	0.00045	1	U	R.ALVVINPGNPTGQVLAEENQR.D
	23	2220.3292	2219.3219	2219.1676	0.1543	0	(34)		1	U	R.ALVVINPGNPTGQVLAEENQR.D + [+0.9970 at L15]

## Sheet: 1-3 CARA
						Database : SwissProt 2017_01 (553474 sequences; 198069095 residues)								Type of search : Peptide Mass Fingerprint
						Taxonomy : Arabidopsis thaliana (thale cress) (15113 sequences)								Enzyme : Trypsin
						Timestamp : 3 Feb 2017 at 03:50:32 GMT								Variable modifications : Oxidation (M)
						Top Score : 64 for CARA_ARATH, Carbamoyl-phosphate synthase small chain, chloroplastic OS=Arabidopsis thaliana GN=CARA PE=1 SV=1								Mass values : Monoisotopic
						1.	CARA_ARATH Mass: 47029 Score: 64 Expect: 0.0057 Matches: 6							Protein Mass : Unrestricted
							Carbamoyl-phosphate synthase small chain, chloroplastic OS=Arabidopsis thaliana GN=CARA PE=1 SV=1							Peptide Mass Tolerance : ± 0.1 Da
						1025.6093	1024.6020	1024.5593	0.0427	0	K.VIAYDFGIK.Q			Peptide Charge State : 1+
						1177.6450	1176.6377	1176.5887	0.0490	0	R.NLSISTSNWR.C			Max Missed Cleavages : 1
						1214.6494	1213.6421	1213.5853	0.0568	0	K.FGHHGGNHPVR.N			Number of queries : 17
						1313.6530	1312.6458	1312.5969	0.0488	0	R.DIMGVYDLDTR.A + Oxidation (M)			Selected for scoring : 14
						1454.6761	1453.6688	1453.6222	0.0466	0	K.TNAEWDFNTNSR.D
						1832.0378	1831.0305	1830.9687	0.0618	1	R.LREDGSLIGVLSTEQSK.T
						2211.1706			0.0666		Trypsin 2211.1040 (Promega)
						Database : SwissProt 2017_01 (553474 sequences; 198069095 residues)								Type of search : MS/MS Ion Search
						Taxonomy : Arabidopsis thaliana (thale cress) (15113 sequences)								Enzyme : Trypsin
						: Error tolerant search of all significant protein hits								Variable modifications : Oxidation (M)
						Timestamp : 2 Feb 2017 at 06:45:05 GMT								Mass values : Monoisotopic
														Protein Mass : Unrestricted
														Peptide Mass Tolerance : ± 0.5 Da
														Fragment Mass Tolerance: ± 0.5 Da
														Max Missed Cleavages : 1
														Instrument type : MALDI-TOF-TOF
														Number of queries : 46
1.	CARA_ARATH Mass: 47029 Score: 57 Matches: 8(0) Sequences: 4(0)						Carbamoyl-phosphate synthase small chain, chloroplastic OS=Arabidopsis thaliana GN=CARA PE=1 SV=1
	Query	Observed	Mr(expt)	Mr(calc)	Delta	Miss	Score	Expect	Rank	Unique	Peptide
	13	1214.6494	1213.6421	1213.5853	0.0568	0	16	0.96	1	U	K.FGHHGGNHPVR.N
	24	1313.6530	1312.6458	1312.5969	0.0488	0	15	1.2	2	U	R.DIMGVYDLDTR.A + Oxidation (M)
	25	1454.6761	1453.6688	1453.6222	0.0466	0	17	0.85	2	U	K.TNAEWDFNTNSR.D
	36	1832.0368	1831.0296	1830.9687	0.0609	1	8	5.4	4	U	R.LREDGSLIGVLSTEQSK.T

## Sheet: 1-4 SIR
						Database : SwissProt 2015_07 (548872 sequences; 195617763 residues)
						Taxonomy : Arabidopsis thaliana (thale cress) (14041 sequences)
						Timestamp : 9 Jul 2015 at 05:00:08 GMT
						Top Score : 60 for SIR_ARATH, Sulfite reductase [ferredoxin], chloroplastic OS=Arabidopsis thaliana GN=SIR PE=1 SV=1
						1.	SIR_ARATH Mass: 71905 Score: 60 Expect: 0.013 Matches: 6
							Sulfite reductase [ferredoxin], chloroplastic OS=Arabidopsis thaliana GN=SIR PE=1 SV=1
						1089.5753	1088.5681	1088.4774	0.0906	0	K.ESFGEYTTR.M
						1364.7869	1363.7796	1363.6983	0.0813	0	K.VGLDYDESVVIR.V
						1403.7840	1402.7768	1402.6881	0.0887	1	K.FRDVVEQYYGK.K
						2481.3550	2480.3477	2480.2257	0.1220	0	K.VPNQLYLTMDDLADEFGIGTLR.L
						2584.4136	2583.4063	2583.3431	0.0632	0	R.YPLNEELLTEAPNVNESAVQLIK.F
						2705.3699	2704.3626	2704.2518	0.1108	0	R.NDNSHGTNFVDSPEPIYGTQFLPR.K
						2211.2100			0.1060		Trypsin 2211.1040 (Promega)
						Database 1 : SwissProt 2016_09 (552259 sequences; 197423140 residues)								Type of search : MS/MS Ion Search
						Taxonomy 1 : Arabidopsis thaliana (thale cress) (14830 sequences)								Enzyme : Trypsin
						Database 2 : NCBIprot 20160920 (95963614 sequences; 35367425320 residues)								Variable modifications : Oxidation (M)
						Taxonomy 2 : Arabidopsis thaliana (thale cress) (92171 sequences)								Mass values : Monoisotopic
						: Error tolerant search of all significant protein hits								Protein Mass : Unrestricted
						Timestamp : 20 Oct 2016 at 05:55:08 GMT								Peptide Mass Tolerance : ± 0.5 Da
														Fragment Mass Tolerance: ± 0.5 Da
						Protein hits :	1::SIR_ARATH	Assimilatory sulfite reductase (ferredoxin), chloroplastic OS=Arabidopsis thaliana GN=SIR PE=1 SV=1						Max Missed Cleavages : 1
														Instrument type : MALDI-TOF-TOF
														Number of queries : 28
1.	1::SIR_ARATH Mass: 71905 Score: 164 Matches: 6(3) Sequences: 3(2)						Assimilatory sulfite reductase (ferredoxin), chloroplastic OS=Arabidopsis thaliana GN=SIR PE=1 SV=1								Calculated pI: 8.51
	Query	Observed	Mr(expt)	Mr(calc)	Delta	Miss	Score	Expect	Rank	Unique	Peptide
	5	1364.7869	1363.7796	1363.6983	0.0813	0	23	1.1	1	U	K.VGLDYDESVVIR.V
	22	2497.3149	2496.3076	2496.2206	0.0869	0	48	0.0015	1	U	K.VPNQLYLTMDDLADEFGIGTLR.L + Oxidation (M)
	28	2705.3699	2704.3626	2704.2518	0.1108	0	93	4.8e-08	1	U	R.NDNSHGTNFVDSPEPIYGTQFLPR.K
	Proteins matching the same set of peptides:
	2::CAA71239.1 Mass: 71822 Score: 164 Matches: 6(3) Sequences: 3(2)						sulfite reductase [Arabidopsis thaliana]
	2::CAA89154.1 Mass: 71935 Score: 164 Matches: 6(3) Sequences: 3(2)						sulfite reductase [Arabidopsis thaliana]
	2::NP_196079.1 Mass: 71905 Score: 164 Matches: 6(3) Sequences: 3(2)						sulfite reductase [Arabidopsis thaliana]

## Sheet: 1-5 THRC1
						Database : SwissProt 2015_03 (547964 sequences; 195174196 residues)
						Taxonomy : Viridiplantae (Green Plants) (36305 sequences)
						Timestamp : 25 Mar 2015 at 05:55:38 GMT
						Top Score : 72 for THRC1_ARATH, Threonine synthase 1, chloroplastic OS=Arabidopsis thaliana GN=TS1 PE=1 SV=1
						1.	THRC1_ARATH Mass: 57740 Score: 72 Expect: 0.0021 Matches: 6
							Threonine synthase 1, chloroplastic OS=Arabidopsis thaliana GN=TS1 PE=1 SV=1
						1070.5805	1069.5732	1069.5516	0.0216	0	R.NQGVIAPTDR.T
						1315.8093	1314.8021	1314.7408	0.0613	0	K.APIETAVKPPHR.T
						2017.1813	2016.1740	2016.0891	0.0849	0	R.EITAELPIYLANSLNSLR.L
						2478.2657	2477.2584	2477.1750	0.0834	0	K.YVPFNAAPGSTESYSLDEIVYR.S
						3166.5491	3165.5418	3165.4567	0.0851	0	K.EWVLPEIDDDDIVSAFEGNSNLFWAER.F
						3294.6579	3293.6506	3293.5517	0.0989	1	K.KEWVLPEIDDDDIVSAFEGNSNLFWAER.F
						2211.2070			0.1030		Trypsin 2211.1040 (Promega)
						Database 1 : SwissProt 2016_09 (552259 sequences; 197423140 residues)
						Taxonomy 1 : Arabidopsis thaliana (thale cress) (14830 sequences)
						Database 2 : NCBIprot 20160920 (95963614 sequences; 35367425320 residues)
						Taxonomy 2 : Arabidopsis thaliana (thale cress) (92171 sequences)
						Timestamp : 20 Oct 2016 at 06:11:37 GMT
						Protein hits :	1::THRC1_ARATH	Threonine synthase 1, chloroplastic OS=Arabidopsis thaliana GN=TS1 PE=1 SV=1
1.	1::THRC1_ARATH Mass: 57740 Score: 92 Matches: 5(2) Sequences: 3(2)						Threonine synthase 1, chloroplastic OS=Arabidopsis thaliana GN=TS1 PE=1 SV=1
	Query	Observed	Mr(expt)	Mr(calc)	Delta	Miss	Score	Expect	Rank	Unique	Peptide
	10	2017.1813	2016.1740	2016.0891	0.0849	0	(19)	1.1	1	U	R.EITAELPIYLANSLNSLR.L
	11	2017.2587	2016.2514	2016.0891	0.1623	0	35	0.031	2	U	R.EITAELPIYLANSLNSLR.L
	14	2478.3540	2477.3467	2477.1750	0.1716	0	22	0.44	1	U	K.YVPFNAAPGSTESYSLDEIVYR.S
	18	3294.6579	3293.6506	3293.5517	0.0989	1	36	0.01	1		K.KEWVLPEIDDDDIVSAFEGNSNLFWAER.F
	19	3294.7609	3293.7536	3293.5517	0.2019	1	(5)	12	2		K.KEWVLPEIDDDDIVSAFEGNSNLFWAER.F
	Proteins matching the same set of peptides:
	2::OAP00736.1 Mass: 57726 Score: 92 Matches: 5(2) Sequences: 3(2)						TS [Arabidopsis thaliana]
	2::AAB04607.1 Mass: 57651 Score: 92 Matches: 5(2) Sequences: 3(2)						threonine synthase, partial [Arabidopsis thaliana]
	2::NP_194713.1 Mass: 57740 Score: 92 Matches: 5(2) Sequences: 3(2)						Pyridoxal-5'-phosphate-dependent enzyme family protein [Arabidopsis thaliana]

## Sheet: 1-6 PER22
						Database : SwissProt 2016_09 (552259 sequences; 197423140 residues)								Type of search : Peptide Mass Fingerprint
						Taxonomy : Arabidopsis thaliana (thale cress) (14830 sequences)								Enzyme : Trypsin
						1.	PER22_ARATH Mass: 38084 Score: 72 Expect: 0.00089 Matches: 8							Variable modifications :
							Peroxidase 22 OS=Arabidopsis thaliana GN=PER22 PE=1 SV=2							Carbamidomethyl (C),Oxidation (M)
						Observed	Mr(expt)	Mr(calc)	Delta	M	Peptide			Mass values : Monoisotopic
						952.5714	951.5641	951.4848	0.0793	0	R.AFIDAMIR.M + Oxidation (M)			Protein Mass : Unrestricted
						986.5390	985.5317	985.4577	0.0740	0	K.DAAPNANSAR.G			Peptide Mass Tolerance : ± 0.5 Da
						1106.6207	1105.6134	1105.5339	0.0795	0	R.AQCQFVTPR.L + Carbamidomethyl (C)			Peptide Charge State : 1+
						1230.6561	1229.6488	1229.5764	0.0724	0	R.LHFHDCFVR.G + Carbamidomethyl (C)			Max Missed Cleavages : 1
						1517.8574	1516.8501	1516.7634	0.0867	0	R.TSDLVALSGGHTFGR.A			Number of queries : 13
						1642.9604	1641.9532	1641.8621	0.0911	0	R.MGNLRPLTGTQGEIR.Q
						1658.9391	1657.9318	1657.8570	0.0748	0	R.MGNLRPLTGTQGEIR.Q + Oxidation (M)
						3092.7621	3091.7549	3091.6529	0.1020	0	R.VSCADILTIASQISVLLSGGPWWPVPLGR.R + Carbamidomethyl (C)
						MS data file : 060B--Peroxidase 22-38084-5.66-biotools.mgf
						Database 1 : SwissProt 2016_09 (552259 sequences; 197423140 residues)
						Taxonomy 1 : Arabidopsis thaliana (thale cress) (14830 sequences)
						Database 2 : NCBIprot 20160920 (95963614 sequences; 35367425320 residues)
						Taxonomy 2 : Arabidopsis thaliana (thale cress) (92171 sequences)
						: Error tolerant search of all significant protein hits
						Timestamp : 25 Oct 2016 at 03:16:06 GMT
						Protein hits :	1::PER22_ARATH	Peroxidase 22 OS=Arabidopsis thaliana GN=PER22 PE=1 SV=2
1.	1::PER22_ARATH Mass: 38084 Score: 209 Matches: 16(4) Sequences: 5(3)						Peroxidase 22 OS=Arabidopsis thaliana GN=PER22 PE=1 SV=2
	Query	Observed	Mr(expt)	Mr(calc)	Delta	Miss	Score	Expect	Rank	Unique	Peptide
	17	1106.6188	1105.6115	1105.5339	0.0776	0	43	0.015	1	U	R.AQCQFVTPR.L + Carbamidomethyl (C)
	21	1230.6557	1229.6484	1229.5764	0.0720	0	58	0.00045	1	U	R.LHFHDCFVR.G + Carbamidomethyl (C)
	31	1517.8579	1516.8506	1516.7634	0.0872	0	93	1.2e-07	1	U	R.TSDLVALSGGHTFGR.A
	35	1642.8510	1641.8437	1641.8621	-0.0183	0	5	69	6	U	R.MGNLRPLTGTQGEIR.Q
	50	3092.9702	3091.9629	3091.6529	0.3100	0	10	12	2	U	R.VSCADILTIASQISVLLSGGPWWPVPLGR.R + Carbamidomethyl (C)
	Proteins matching the same set of peptides:
	2::NP_181372.1 Mass: 38084 Score: 209 Matches: 16(4) Sequences: 5(3)						Peroxidase superfamily protein [Arabidopsis thaliana]

## Sheet: 1-7 PER17
						Database : SwissProt 2016_09 (552259 sequences; 197423140 residues)								Type of search : Peptide Mass Fingerprint
						1.	PER17_ARATH Mass: 36646 Score: 113 Expect: 7.4e-08 Matches: 14							Enzyme : Trypsin
							Peroxidase 17 OS=Arabidopsis thaliana GN=PER17 PE=2 SV=1							Variable modifications :
						Observed	Mr(expt)	Mr(calc)	Delta	M	Peptide			Carbamidomethyl (C),Oxidation (M)
						960.5695	959.5622	959.4357	0.1265	0	R.CFSIMFR.L + Carbamidomethyl (C)			Mass values : Monoisotopic
						976.5538	975.5465	975.4306	0.1159	0	R.CFSIMFR.L + Carbamidomethyl (C); Oxidation (M)			Protein Mass : Unrestricted
						1117.7444	1116.7371	1116.6139	0.1233	0	K.LSLSNIDSLR.S			Peptide Mass Tolerance : ± 0.5 Da
						1397.8967	1396.8895	1396.7423	0.1472	0	K.LGDLQSGRPGEIR.F			Peptide Charge State : 1+
						1450.7237	1449.7164	1449.5871	0.1293	0	K.MFSEDQDEFFR.A			Max Missed Cleavages : 1
						1457.8500	1456.8428	1456.7198	0.1229	0	R.DAVALTGGPDWEVK.L			Number of queries : 24
						1466.7186	1465.7113	1465.5820	0.1293	0	K.MFSEDQDEFFR.A + Oxidation (M)			Selected for scoring : 14
						1621.9666	1620.9594	1620.8246	0.1347	1	R.SFEVVDDIKEALEK.A
						1687.9215	1686.9142	1686.7559	0.1583	0	R.FYSETCPEAESIVR.R + Carbamidomethyl (C)
						1806.0054	1804.9981	1804.8634	0.1347	0	K.ACPATVSCADIVIMAAR.D + 2 Carbamidomethyl (C)
						1822.0295	1821.0223	1820.8583	0.1640	0	K.ACPATVSCADIVIMAAR.D + 2 Carbamidomethyl (C); Oxidation (M)
						1842.0986	1841.0913	1840.9319	0.1594	0	R.GFLNSDQTLYTNLVTR.E
						3013.5810	3012.5738	3012.3811	0.1926	0	K.LCPLGGDENVTGDLDATPQVFDNQYFK.D + Carbamidomethyl (C)
						3159.5986	3158.5913	3158.3784	0.2129	0	R.FQFHDCFVNGCDASLLLDDTPNMLGEK.L + 2 Carbamidomethyl (C); Oxidation (M)
						2211.2710			0.1690		Trypsin 2211.1040 (Promega)
						MS data file : Peroxidase 17-36646-5.06-biotools.mgf								Type of search : MS/MS Ion Search
						Database 1 : SwissProt 2016_09 (552259 sequences; 197423140 residues)
						Taxonomy 1 : Arabidopsis thaliana (thale cress) (14830 sequences)								Enzyme : Trypsin
						Database 2 : NCBIprot 20160920 (95963614 sequences; 35367425320 residues)								Variable modifications :
						Taxonomy 2 : Arabidopsis thaliana (thale cress) (92171 sequences)								Carbamidomethyl (C),Oxidation (M)
						: Error tolerant search of all significant protein hits								Mass values : Monoisotopic
						Timestamp : 25 Oct 2016 at 04:06:50 GMT								Protein Mass : Unrestricted
				Calculated pI: 5.06										Peptide Mass Tolerance : ± 0.5 Da
						Protein hits :	1::PER17_ARATH	Peroxidase 17 OS=Arabidopsis thaliana GN=PER17 PE=2 SV=1						Fragment Mass Tolerance: ± 0.5 Da
														Max Missed Cleavages : 1
														Instrument type : MALDI-TOF-TOF
														Number of queries : 54
1.	1::PER17_ARATH Mass: 36646 Score: 85 Matches: 10(1) Sequences: 4(1)						Peroxidase 17 OS=Arabidopsis thaliana GN=PER17 PE=2 SV=1
	Query	Observed	Mr(expt)	Mr(calc)	Delta	Miss	Score	Expect	Rank	Unique	Peptide
	21	1397.8967	1396.8895	1396.7423	0.1472	0	11	55	1	U	K.LGDLQSGRPGEIR.F
	26	1450.7237	1449.7164	1449.5871	0.1293	0	(14)	28	1	U	K.MFSEDQDEFFR.A
	28	1466.6961	1465.6889	1465.5820	0.1069	0	(16)	18	1	U	K.MFSEDQDEFFR.A + Oxidation (M)
	29	1466.7186	1465.7113	1465.5820	0.1293	0	42	0.047	1	U	K.MFSEDQDEFFR.A + Oxidation (M)
	32	1466.8399	1465.8326	1465.5820	0.2506	0	(15)	23	2	U	K.MFSEDQDEFFR.A + Oxidation (M)
	38	1687.9215	1686.9142	1686.7559	0.1583	0	20	6.9	1	U	R.FYSETCPEAESIVR.R + Carbamidomethyl (C)
	45	1842.0593	1841.0520	1840.9319	0.1201	0	(10)	53	2	U	R.GFLNSDQTLYTNLVTR.E
	46	1842.0939	1841.0866	1840.9319	0.1547	0	13	30	1	U	R.GFLNSDQTLYTNLVTR.E
	47	1842.0986	1841.0913	1840.9319	0.1594	0	(8)	98	8	U	R.GFLNSDQTLYTNLVTR.E
	20	1842.0986	1841.0913	1840.9319	0.1594	0	75	8.3e-07	1	U	R.GFLNSDQTLYTNLVTR.E		Fragment Mass Tolerance: ± 1 Da
	48	1842.1357	1841.1284	1840.9319	0.1965	0	(2)	3.4e+02	4	U	R.GFLNSDQTLYTNLVTR.E
	Proteins matching the same set of peptides:
	2::OAP11348.1 Mass: 36632 Score: 85 Matches: 10(1) Sequences: 4(1)						hypothetical protein AXX17_AT2G17990 [Arabidopsis thaliana]
	2::NP_179828.1 Mass: 36646 Score: 85 Matches: 10(1) Sequences: 4(1)						Peroxidase superfamily protein [Arabidopsis thaliana]

## Sheet: 1-8 ODPB2
						Database : SwissProt 2016_09 (552259 sequences; 197423140 residues)
						Taxonomy : Arabidopsis thaliana (thale cress) (14830 sequences)
						Timestamp : 17 Oct 2016 at 01:02:09 GMT
						1.	ODPB2_ARATH Mass: 44216 Score: 61 Expect: 0.012 Matches: 9
							Pyruvate dehydrogenase E1 component subunit beta-2, chloroplastic OS=Arabidopsis thaliana GN=PDH-E1 BETA PE=2 SV=1
						963.4816	962.4744	962.4644	0.0100	0	R.YHVMQAAK.T + Oxidation (M)
						1025.5242	1024.5169	1024.5050	0.0119	0	R.QLGAEHSQR.L
						1091.5936	1090.5863	1090.5771	0.0092	1	K.GLADKFGDLR.V
						1176.5955	1175.5883	1175.5822	0.0060	0	K.GYDPEVIDIR.S
						1266.6028	1265.5955	1265.6009	-0.0053	1	R.MRYHVMQAAK.T + 2 Oxidation (M)
						1655.8862	1654.8789	1654.9043	-0.0253	0	R.SLKPFDLHTIGNSVK.K
						2028.0756	2027.0684	2027.1091	-0.0408	0	R.SENPVILFEHVLLYNLK.E
						2050.0640	2049.0568	2048.8721	0.1847	0	R.DPHVCVMGEDVGHYGGSYK.V
						2066.0370	2065.0297	2064.8670	0.1627	0	R.DPHVCVMGEDVGHYGGSYK.V + Oxidation (M)
						MS data file : Pyruvate dehydrogenase E1 component subunit beta-2-44216-5.92-biotools.mgf								Type of search : MS/MS Ion Search
						Database 1 : SwissProt 2016_09 (552259 sequences; 197423140 residues)								Enzyme : Trypsin
						Taxonomy 1 : Arabidopsis thaliana (thale cress) (14830 sequences)								Variable modifications :
						Database 2 : NCBIprot 20160920 (95963614 sequences; 35367425320 residues)								Oxidation (M),Cation:Na (C-term)
						Taxonomy 2 : Arabidopsis thaliana (thale cress) (92171 sequences)								Mass values : Monoisotopic
						: Error tolerant search of all significant protein hits								Protein Mass : Unrestricted
						Timestamp : 25 Oct 2016 at 05:22:07 GMT								Peptide Mass Tolerance : ± 0.5 Da
														Fragment Mass Tolerance: ± 0.5 Da
						Protein hits :	1::ODPB2_ARATH	Pyruvate dehydrogenase E1 component subunit beta-2, chloroplastic OS=Arabidopsis thaliana GN=PDH-E1 BETA PE=2 SV=1						Max Missed Cleavages : 1
														Instrument type : MALDI-TOF-TOF
														Number of queries : 62
1.	1::ODPB2_ARATH Mass: 44216 Score: 200 Matches: 12(3) Sequences: 6(2)						Pyruvate dehydrogenase E1 component subunit beta-2, chloroplastic OS=Arabidopsis thaliana GN=PDH-E1 BETA PE=2 SV=1
	Query	Observed	Mr(expt)	Mr(calc)	Delta	Miss	Score	Expect	Rank	Unique	Peptide
	7	1025.5425	1024.5352	1024.5050	0.0302	0	9	68	2		R.QLGAEHSQR.L
	11	1091.6103	1090.6030	1090.5771	0.0259	1	23	2.8	1		K.GLADKFGDLR.V
	13	1113.5972	1112.5900	1112.5334	0.0566	0	9	65	6		R.VLIVEECMR.T + Cation:Na (C-term)
	19	1176.6140	1175.6067	1175.5822	0.0245	0	37	0.11	1		K.GYDPEVIDIR.S
	38	1655.8862	1654.8789	1654.9043	-0.0253	0	55	0.0013	1	U	R.SLKPFDLHTIGNSVK.K
	52	2028.0756	2027.0684	2027.1091	-0.0408	0	(27)	0.73	1		R.SENPVILFEHVLLYNLK.E
	55	2050.1015	2049.0942	2049.0911	0.0032	0	72	2.4e-05	1		R.SENPVILFEHVLLYNLK.E + Cation:Na (C-term)
	Proteins matching the same set of peptides:
	2::OAP17962.1 Mass: 33747 Score: 200 Matches: 12(3) Sequences: 6(2)						PDH-E1 BETA [Arabidopsis thaliana]
	2::AAB86804.1 Mass: 44230 Score: 200 Matches: 12(3) Sequences: 6(2)						pyruvate dehydrogenase E1 beta subunit [Arabidopsis thaliana]
	2::NP_174304.1 Mass: 44216 Score: 200 Matches: 12(3) Sequences: 6(2)						pyruvate dehydrogenase E1 beta [Arabidopsis thaliana]

## Sheet: 1-9 DAPF
						Database : SwissProt 2016_09 (552259 sequences; 197423140 residues)								Type of search : Peptide Mass Fingerprint
						Taxonomy : Arabidopsis thaliana (thale cress) (14830 sequences)								Enzyme : Trypsin
						Timestamp : 26 Oct 2016 at 02:06:27 GMT								Variable modifications :
						Top Score : 55 for DAPF_ARATH, Diaminopimelate epimerase, chloroplastic OS=Arabidopsis thaliana GN=DAPF PE=1 SV=1								Carbamidomethyl (C),Oxidation (M)
						1.	DAPF_ARATH Mass: 38959 Score: 55 Expect: 0.043 Matches: 5							Mass values : Monoisotopic
							Diaminopimelate epimerase, chloroplastic OS=Arabidopsis thaliana GN=DAPF PE=1 SV=1							Protein Mass : Unrestricted
						Observed	Mr(expt)	Mr(calc)	Delta	M	Peptide			Peptide Mass Tolerance : ± 0.5 Da
						1294.7208	1293.7135	1293.6565	0.0570	0	R.TNTEFVEVLSR.S			Peptide Charge State : 1+
						1316.6341	1315.6268	1315.5768	0.0500	0	K.FEHHEMFPAR.T + Oxidation (M)			Max Missed Cleavages : 1
						1632.8758	1631.8685	1631.8056	0.0629	0	K.YHGLGNDFILVDNR.D			Number of queries : 8
						2245.2108	2244.2035	2244.1355	0.0680	0	R.GAGATLACGTGACALVVAAVLEGR.A + 2 Carbamidomethyl (C)
						2462.3152	2461.3079	2461.2602	0.0477	0	K.HSFTIHTGAGLIVPEIQDDGQVK.V
						No match to: 2154.2038, 2492.1699, 3174.7652						Protein sequence coverage: 22%
						Database : SwissProt 2017_01 (553474 sequences; 198069095 residues)								Type of search : MS/MS Ion Search
						Taxonomy : Arabidopsis thaliana (thale cress) (15113 sequences)
						: Error tolerant search of all significant protein hits								Enzyme : Trypsin
						Timestamp : 7 Feb 2017 at 03:02:27 GMT								Variable modifications :
														Carbamidomethyl (C),Oxidation (M)
														Mass values : Monoisotopic
						Protein hits :	DAPF_ARATH	Diaminopimelate epimerase, chloroplastic OS=Arabidopsis thaliana GN=DAPF PE=1 SV=1						Protein Mass : Unrestricted
														Peptide Mass Tolerance : ± 0.5 Da
														Fragment Mass Tolerance: ± 0.5 Da
														Max Missed Cleavages : 1
														Instrument type : MALDI-TOF-TOF
														Number of queries : 52
1.	DAPF_ARATH Mass: 38959 Score: 67 Matches: 15(4) Sequences: 2(1)						Diaminopimelate epimerase, chloroplastic OS=Arabidopsis thaliana GN=DAPF PE=1 SV=1
	Query	Observed	Mr(expt)	Mr(calc)	Delta	Miss	Score	Expect	Rank	Unique	Peptide
	42	1632.9532	1631.9459	1631.8056	0.1403	0	65	1.1e-05	1	U	K.YHGLGNDFILVDNR.D
	46	2245.4185	2244.4112	2244.1355	0.2757	0	2	15	10	U	R.GAGATLACGTGACALVVAAVLEGR.A + 2 Carbamidomethyl (C)

## Sheet: 1-10 GSTF7
						Database : SwissProt 2016_04 (550960 sequences; 196692942 residues)								Type of search: Peptide Mass Fingerprint
						Taxonomy : Arabidopsis thaliana (thale cress) (14605 sequences)								Enzyme : Trypsin
						Timestamp : 27 Apr 2016 at 02:18:58 GMT						Variable modifications : Cation:Na (C-term),Oxidation (M)
														Mass values : Monoisotopic
														Protein Mass : Unrestricted
														Peptide Mass Tolerance : ± 0.5 Da
														Peptide Charge State : 1+
														Max Missed Cleavages : 1
														Number of queries : 45
														Selected for scoring : 41
2.	GSTF7_ARATH Mass: 23583 Score: 99 Expect: 2e-06 Matches: 18						Glutathione S-transferase F7 OS=Arabidopsis thaliana GN=GSTF7 PE=2 SV=3						Calculated pI: 6.14
Start	–	End	Observed	Mr(expt)	Mr(calc)	Delta	M	Peptide				Protein sequence coverage: 81%
18	–	25	944.5341	943.5269	943.5467	-0.0198	0	R.VLIALHEK.N + Cation:Na (C-term)
144	–	151	1030.5139	1029.5067	1029.5243	-0.0177	0	K.VLDVYEHR.L
144	–	151	1052.5058	1051.4985	1051.5063	-0.0077	0	K.VLDVYEHR.L + Cation:Na (C-term)
17	–	25	1078.6529	1077.6456	1077.6658	-0.0202	1	R.RVLIALHEK.N
55	–	64	1124.5074	1123.5002	1123.5186	-0.0184	0	K.VPAFEDGDFK.L
6	–	16	1143.5687	1142.5614	1142.5833	-0.0218	0	K.VFGHPASTATR.R
152	–	162	1210.5849	1209.5776	1209.6241	-0.0465	1	R.LGESKYLASDK.F
26	–	37	1503.7393	1502.7320	1502.7769	-0.0449	0	K.NLDFEFVHIELK.D
26	–	37	1525.7339	1524.7266	1524.7588	-0.0323	0	K.NLDFEFVHIELK.D + Cation:Na (C-term)
70	–	82	1556.7265	1555.7192	1555.7671	-0.0479	0	R.AITQYIAHFYSDK.G
70	–	82	1578.7162	1577.7089	1577.7490	-0.0401	0	R.AITQYIAHFYSDK.G + Cation:Na (C-term)
55	–	69	1756.8118	1755.8045	1755.8468	-0.0423	1	K.VPAFEDGDFKLFESR.A
115	–	131	2036.9924	2035.9851	2036.0652	-0.0801	0	K.LVWEQVLKPLYGMTTDK.T + Oxidation (M)
93	–	114	2331.0394	2330.0321	2330.1100	-0.0779	0	K.DIAGIAMGIEIESHEFDPVGSK.L + Oxidation (M)
185	–	206	2482.2281	2481.2208	2481.2764	-0.0557	0	K.LFDERPHVSAWVADITSRPSAK.K
70	–	92	2540.2441	2539.2368	2539.3071	-0.0703	1	R.AITQYIAHFYSDKGNQLVSLGSK.D
70	–	92	2562.2365	2561.2292	2561.2890	-0.0598	1	R.AITQYIAHFYSDKGNQLVSLGSK.D + Cation:Na (C-term)
157	–	183	3046.5963	3045.5890	3045.6791	-0.0901	1	K.YLASDKFTLVDLHTIPVIQYLLGTPTK.K
						Timestamp : 27 Apr 2016 at 03:13:45 GMT
						Protein hits :	GSTF7_ARATH	Glutathione S-transferase F7 OS=Arabidopsis thaliana GN=GSTF7 PE=2 SV=3
							GSTF2_ARATH	Glutathione S-transferase F2 OS=Arabidopsis thaliana GN=GSTF2 PE=1 SV=3
1.	GSTF7_ARATH Mass: 23583 Score: 176 Matches: 7(1) Sequences: 7(1)						Glutathione S-transferase F7 OS=Arabidopsis thaliana GN=GSTF7 PE=2 SV=3
	Query	Observed	Mr(expt)	Mr(calc)	Delta	Miss	Score	Expect	Rank	Unique	Peptide
	4	1030.5139	1029.5067	1029.5243	-0.0177	0	11	1.5e+02	1		K.VLDVYEHR.L
	17	1501.7238	1500.7165	1500.7613	-0.0448	0	(44)		1	U	K.NLDFEFVHIELK.D + [-2.0156 at C-term K]
	18	1503.7393	1502.7320	1502.7769	-0.0449	0	89	1.8e-06	1	U	K.NLDFEFVHIELK.D
	20	1556.7265	1555.7192	1555.7671	-0.0479	0	17	23	1	U	R.AITQYIAHFYSDK.G
	25	1756.8118	1755.8045	1755.8468	-0.0423	1	23	4.4	2	U	K.VPAFEDGDFKLFESR.A
	26	2036.9924	2035.9851	2036.0652	-0.0801	0	12	53	2		K.LVWEQVLKPLYGMTTDK.T + Oxidation (M)
	31	2331.0394	2330.0321	2330.1100	-0.0779	0	15	13	1	U	K.DIAGIAMGIEIESHEFDPVGSK.L + Oxidation (M)
	32	2482.2281	2481.2208	2481.2764	-0.0557	0	8	1.1e+02	1	U	K.LFDERPHVSAWVADITSRPSAK.K

[truncated: 52 more sheets: 1-11 GSTF6, 1-12,31 GSTUD, 1-13 DHAR1, 1-14 HSP7F, 1-15 HSP7G, 1-16 HS905, 1-17 CPNA1, 1-18 CH10C, 1-19 SERA2, 1-20 PMG2, 1-21 APXS, 1-22 gi15223025 , 1-23 gi15224798, 1-24 APS4, 1-25 IMDH2, 1-26,27 MDHC1, 1-28 GLIP3, 1-29 STAD7, 1-30 CFI1, 2-1 RS72 …]
