# Supplementary material for: The rolB plant oncogene affects multiple signaling protein modules related to hormone signaling and plant defense
Source: Sci Rep. 2018 Feb 2;8:2285. doi: 10.1038/s41598-018-20694-6 (PMC5797197; doi:10.1038/s41598-018-20694-6)
Supplement: Supplementary file 2 — Dataset 2 [file 41598_2018_20694_MOESM2_ESM.xls]

## Sheet: MALDI
	UniProtKB code	Name of the protein	Exp. N	Database	Sequence ID	Sequence coverage	Nominal mass (Mr)	Calculated pI	Score	Number of queries	Peptides assigned for MS	Peptides assigned for MS/MS	Variable modifications	Fold change	Notes	Function or biological process	Peptide: Observed mass / Sequences
Table 1. Proteins upregulated in rolB-expressing Arabidopsis calli
1	Q9SN86 (MDHP_ARATH)	Malate dehydrogenase, chloroplastic/MDH	B034	SwissProt	MDHP_ARATH	35%	42379	8.66	368	28	15	8	Cation:Na (C-term)	≥ 10	Primary metabolism, Response to cold	Carbohydrate metabolic process, Tricarboxylic acid cycle	1777.2[VAVLGAAGGIGQPLSLLIK]; 1334.9[DVNVVVIPAGVPR]; 1375.8[DDLFNINANIVK]; 1347.9[KLFGVTTLDVVR]; 1219.8[LFGVTTLDVVR]; 2340.5[LIDVDVPVIGGHAGITILPLLSK]; 2106.2[TKPSVNFTDEEIQELTVR]; 2236.2[NGLEAVIESDLQGLTEYEQK]
2	Q9LDV4 (ALAT2_ARATH)	Alanine aminotransferase 2, mitochondrial	B099	SwissProt	ALAT2_ARATH	17%	59473	5.95	52	16	6	1		≥ 10	Primary metabolism, Response to hypoxia	Synthesizes pyruvate from L-alanine, Photosynthesis	1171.7[TAPDAFYCKR]; 1219.7[ATGAYSHSQGIK]; 1333.5[AWRILDHIPGR]; 1340.9[GLRDVIAAGIEAR]; 2219.3[ALVVINPGNPTGQVLAEENQR]; 2595.5[LLNATGVVVVPGSGFGQVPGTWHFR]
3	Q9LVW7 (CARA_ARATH)	Carbamoyl-phosphate synthase small chain, chloroplastic	B041	SwissProt	CARA_ARATH	20%	47029	5.68	57	24	8	4	Oxidation (M)	≥ 10	Primary metabolism, Response to phosphate starvation	Amino-acid biosynthesis	1313.6[DIMGVYDLDTR]+Oxidation(M); 1832.0[LREDGSLIGVLSTEQSK]; 1454.7[TNAEWDFNTNSR]; 1454.6[TNAEWDFNTNSR]; 1214.6[FGHHGGNHPVR]
4	Q9LZ66 (SIR_ARATH)	Assimilatory sulfite reductase (ferredoxin), chloroplastic	B201	SwissProt	SIR_ARATH	15%	71905	8.51	60	12	6	2		≥ 10	Secondary metabolism, Response to cold, Response to salt stress	Assimilatory sulfate reduction pathway during both primary and secondary metabolism	2497.3[VPNQLYLTMDDLADEFGIGTLR]+Oxidation (M); 2705.3[NDNSHGTNFVDSPEPIYGTQFLPR]; 1364.7[VGLDYDESVVIR]
5	Q9S7B5 (THRC1_ARATH)	Threonine synthase 1, chloroplastic	B058	SwissProt	THRC1_ARATH	17%	57740	7.12	92	13	6	3		≥ 10	Primary metabolism, Stress-inducible	L-threonine biosynthesis	2478.3[YVPFNAAPGSTESYSLDEIVYR]; 3294.6[KEWVLPEIDDDDIVSAFEGNSNLFWAER]; 2017.1[EITAELPIYLANSLNSLR]
6	P24102 (PER22_ARATH)	Peroxidase 22	B060	SwissProt	PER22_ARATH	16%	38084	5.66	93	18	6	1	Oxidation (M), Carbamidomethyl (C)	5.6	Plant defense	Hydrogen peroxide catabolic process	1230.6[LHFHDCFVR]+Carbamidomethyl(C); 3092.7[VSCADILTIASQISVLLSGGPWWPVPLGR]+Carbamidomethyl(C); 1517.8[TSDLVALSGGHTFGR]; 1106.7[AQCQFVTPR]+Carbamidomethyl(C);1642.8[MGNLRPLTGTQGEIR]
7	Q9SJZ2 (PER17_ARATH)	Peroxidase 17	B091	SwissProt	PER17_ARATH	22%	36646	5.06	117	26	6	4	Oxidation (M), Carbamidomethyl (C)	3.4	Plant defense	Hydrogen peroxide catabolic process	1687.8[FYSETCPEAESIVR]+Carbamidomethyl(C); 1841.9[GFLNSDQTLYTNLVTR]; 1450.6[MFSEDQDEFFR]; 1397.7[LGDLQSGRPGEIR]
8	Q9C6Z3 (ODPB2_ARATH)	Pyruvate dehydrogenase E1 component subunit beta-2, chloroplastic	B047	SwissProt	ODPB2_ARATH	22%	44216	5.92	139	35	9	5	Oxidation (M)	5.3	Primary metabolism	Fatty acid biosynthetic process, Glycolysis	1091.6[GLADKFGDLR]; 1025.5[QLGAEHSQR]; 2028.1[SENPVILFEHVLLYNLK]; 1176.6[GYDPEVIDIR]; 1655.9[SLKPFDLHTIGNSVK]
9	Q9LFG2 (DAPF_ARATH)	Diaminopimelate epimerase, chloroplastic	B081	SwissProt	DAPF_ARATH	13%	38959	5.45	65	8	3	1		4	Primary metabolism, Stress-inducible	Amino-acid biosynthesis	1632.8[YHGLGNDFILVDNR]; 2462.3[HSFTIHTGAGLIVPEIQDDGQVK]; 1316.6[FEHHEMFPAR]+Oxidation(M); 1294.7[TNTEFVEVLSR]; 2245.1[GAGATLACGTGACALVVAAVLEGR]+2Carbamidomethyl(C)
10	Q9SRY5 (GSTF7_ARATH)	Glutathione S-transferase F7	B010	SwissProt	GSTF7_ARATH	81%	23583	6.14	176	45	18	7	Oxidation (M), Cation:Na (C-term)	3.5	Plant defense	Defense response to bacterium, Defense response to fungus, incompatible interaction, Response to salt stress	1503.7[NLDFEFVHIELK]; 1756.8[VPAFEDGDFKLFESR]; 1556.7[AITQYIAHFYSDK]; 2331.1[DIAGIAMGIEIESHEFDPVGSK]+Oxidation(M); 2037.1[LVWEQVLKPLYGMTTDK]+Oxidation(M); 2482.3[LFDERPHVSAWVADITSRPSAK]
11	P42760 (GSTF6_ARATH)	Glutathione S-transferase F6	B033	SwissProt	GSTF6_ARATH	71%	23471	5.80	258	28	17	8	Oxidation (M), Cation:Na (C-term)	3.5	Plant defense, Involved in camalexin biosynthesis	Defense response to bacterium, Response to oxidative stress, Response to salt stress, Response to water deprivation	1143.6[VFGHPASTATR]; 1124.5[VPAFEDGDFK]; 1756.8[VPAFEDGDFKIFESR]; 1522.7[AITQYIAHEFSDK]; 2407.2[AITQYIAHEFSDKGNNLLSTGK]; 1030.5[VLDVYEHR]
12	Q9FUS6 (GSTUD_ARATH)	Glutathione S-transferase U13	B097	SwissProt	GSTUD_ARATH	30%	25115	5.65	67	78	8	2	Oxidation (M), Cation:Na (C-term)	3	Plant defense	Detoxification, Stress response	1365.7[LIGSWSSPYSLR]; 1697.9[SVKYEYLDEPDVLK]; 1383.7[YEYLDEPDVLK]; 1640.8[YEYLDEPDVLKEK]; 1185.6[FWAQYIDDK]; 1207.5[FWAQYIDDK]+Cation:Na; 1402.7[FLRQETTPGLIK]; 2232.1[AHEAVKPYMPTVEEVVAFAK]+Oxidation(M)
13	Q9FWR4 (DHAR1_ARATH)	Glutathione S-transferase DHAR1, mitochondrial	B096	SwissProt	DHAR1_ARATH	52%	23626	5.56	87	20	5	1	Cation:Na (C-term)	2	Plant defense, Key component of the ascorbate recycling system	Scavenging of ROS under oxidative stresses	2449.3[IHLINLSDKPQWFLDISPQGK]; 2191.1[TPAEFASVGSNIFGTFGTFLK]; 2433.2[DSNDGSEHALLVELEALENHLK]; 1185.6[SHDGPFIAGER]; 1425.8[LYHLQVALGHFK]
14	Q9STW6 (HSP7F_ARATH)	Heat shock 70 kDa protein 6, chloroplastic/ Hsp70-6, Synonym: cpHsc70-1	B163	SwissProt	HSP7F_ARATH	11%	76461	5.07	197	7	7	6		2.4	Chaperone	Host-virus interaction, protein transport, stress response	1461.7[QFAAEEISAQVLR]; 1580.8[AVITVPAYFNDSQR]; 1737.8[IINEPTAASLAYGFDR]; 1849.0[LSFKDIDEVILVGGSTR]; 1373.7[DIDEVILVGGSTR]; 2437.1[SEVFSTAADGQTSVEINVLQGER]
15	Q9LTX9 (HSP7G_ARATH)	Heat shock 70 kDa protein 7, chloroplastic/ Hsp70-7	B164	SwissProt	HSP7G_ARATH	11%	76950	5.17	73	7	6	2		2.9	Chaperone	Host-virus interaction, protein transport, stress response	1374.3[ALVVINPGNPTGQVLAEENQR]; 1751.9[IINEPTAASLAYGFER]; 2437.1[SEVFSTAADGQTSVEINVLQGER]
16	Q9SIF2 (HS905_ARATH)	Heat shock protein 90-5, chloroplastic, Hsp90-5/CR88, Synonym: Hsp88.1	B171	SwissProt	HS905_ARATH	26%	88608	4.93	174	13	13	4		2.4	Chaperone	Response to heat Response to salt stress Response to water deprivation, Embryo development	2018.0[FLSVTEPSLLGDGGDLEIR]; 1902.9[QYVWESVADSSSYLIR]; 2707.3[AFNEFLDPLAHTHFTTEGEVEFR]; 1812.9[RVFISDDFDGELFPR]; 1656.8[VFISDDFDGELFPR]; 955.4[FWENFGR]; 2705.4[DIEVLYLVEPIDEVAIQNLQTYK]
17	P21238 (CPNA1_ARATH)	Chaperonin 60 subunit alpha 1, chloroplastic, Cpn60	B173	SwissProt	CPNA1_ARATH	22%	62034	5.09	83	10	8	3	Cation:Na (C-term)	2.3	Chaperone	Chloroplast organization, Embryo development	3098.4[VGPDGVLSIESSSSFETTVEVEEGMEIDR]; 2250.3[APLLIIAEDVTGEALATLVVNK]; 2916.6[NATFAAIEEGIVPGGGAALVHLSTVIPAIK]
18	O65282 (CH20_ARATH)	20 kDa chaperonin, chloroplastic, Cpn10	B095	SwissProt	CH10C_ARATH	35%	26785	8.86	82	7	6	2		2	Chaperone, Functions along with Cpn60	Stress response , Required to activate the iron superoxide dismutases (FeSOD)	970.5[DLKPLNDR]; 1008.5[DGSNYIALR]; 1371.6[YAGTEVEFNDVK]; 1618.9[IDITVPTGAQIIYSK]; 2193.2[HLILKEDDIVGILETEDIK]; 2621.4[TLGGILLPSTAQSKPQGGEVVAVGEGR]
19	O04130 (SERA2_ARATH)	D-3-phosphoglycerate dehydrogenase 2, chloroplastic	B054	SwissProt	SERA2_ARATH	11%	66413	5.81	42	13	5	2		2.5	Primary metabolism	Amino-acid biosynthesis	2110.0[FSTVGSDSDEYNPTLPKPR]; 1041.6[LGEAGVNLLR]; 1143.6[GGVIDEDALVR]; 1869.0[EAQEGVAIEIAEAVAGALK]; 1621.9[IGGVSAIEEFVFLKL]
20	Q9M9K1 (PMG2_ARATH)	Probable 2,3-bisphosphoglycerate-independent phosphoglycerate mutase 2	B067	SwissProt	PMG2_ARATH	21%	60726	5.53	83	27	8	5		2.1	Primary metabolism	Glycolysis	2277.4[DVLDGSSVGFVETLEADLAALR]; 1776.9[AVGPIVDGDAVVTFNFR]; 942.4[DFDKFDR]; 1172.7[YLVSPPLIDR]; 1303.6[TSGEYLAHNGVR]
21	Q42592 (APXS_ARATH)	L-ascorbate peroxidase S, chloroplastic/mitochondrial	B029	SwissProt	APXS_ARATH	33%	40383	8.31	134	26	12	5	Cation:Na (C-term), Cation:K (C-term)	2	Plant defense	Plays a key role in hydrogen peroxide removal	2559.3[YSGISYADLFQLASATAIEEAGGPK]; 1428.8[LPDAGPPSPATHLR]; 2381.2[RDEDLLVLPTDAAIFEDSSFK]; 2381.2[RDEDLLVLPTDAAIFEDSSFK];2031.0[YAADQDAFFKDYAVAHAK]
22	Q9XI87 (Q9XI87_ARATH)	VH1-interacting kinase (VIK)	B192	NCBIprot	gi|15223025	22%	49304	7.77	93	12	8	1		2	Signal transduction, MAPK cascade	Auxin-activated signaling pathway, negative regulation of programmed cell death, plant-type hypersensitive response, response to cold and water deprivation	1716.9[GGLTPTTAVNFALDIAR]; 1392.8[LLEEDPTLVHAR]; 1850.1[LRHPNIVQFLGAVTER]; 1903.0[TSLILWHAHQNDAAAVR]
23	Q9ZUN8 (Q9ZUN8_ARATH)	HEAT STRESS TOLERANT, DWD1, Synonym: HTD1/WD-40 repeat family protein	B092	NCBIprot	gi|15224798	19%	51372	4.89	150	10	3	3		2	Signal transduction	Cul4-RING E3 ubiquitin ligase complex, Heat stress response	1429.7[GGDAVVAHFEYHK]; 1495.7[AHNADVNVISWNR]; 1608.7[DEGYAIDWSPATAGR]
24	Q9S7D8 (APS4_ARATH)	ATP sulfurylase 4, chloroplastic/APS4	B106	SwissProt	APS4_ARATH	15%	52093	8.89	76	7	6	3		2.2	Positive regulation of flavonoid biosynthesis	Hydrogen sulfide biosynthetic process, Regulation of hypersensitive response	1753.9[QSEFLQTLHFNSFR]; 2656.4[AGNWLIGGDLQVLEPIKYNDGLDR]; 1194.6[GADAVFAFQLR]
25	Q9SA34 (IMDH2_ARATH)	Inosine-5'-monophosphate dehydrogenase 2	B057	SwissProt	IMDH2_ARATH	16%	54017	6.04	65	6	4	2	Oxidation (M)	2.1	Primary metabolism	Purine biosynthesis	2683.3[NTYPELDVVGGNVVTMYQAENLIK]+Oxidation(M); 2881.4[ALVLGASTVMMGSFLAGSTEAPGAYEYR]+2Oxidation(M); 2057.0[QGFQDLGASSLQSAHELLR]
26	P93819 (MDHC1_ARATH)	Malate dehydrogenase, cytoplasmic 1	B036	SwissProt	MDHC1_ARATH	30%	35548	6.11	78	34	7	4	Oxidation (M)	2	Primary metabolism, Stress-inducible	Tricarboxylic acid cycle	2016.1[VLVTGAAGQIGYALVPMIAR]+Oxidation(M); 1376.7[MELIDAAFPLLK]+Oxidation(M); 2266.1[NVIIWGNHSSSQYPDVNHAK]; 2349.2[ELVKDDAWLDGEFISTVQQR]; 1879.9[DDAWLDGEFISTVQQR]; 1884.9[NGDWSIVQGLPIDEVSR]
27	P57106 (MDHC2_ARATH)	Malate dehydrogenase, cytoplasmic 2	B036	SwissProt	MDHC2_ARATH	26%	35652	6.33	58	34	6	4	Oxidation (M)	2	Primary metabolism, Stress-inducible	Tricarboxylic acid cycle	2016.1[VLVTGAAGQIGYALVPMIAR]+Oxidation(M); 2480.2[NVIIWGNHSSTQYPDVNHATVK]; 972.5[TSVGEKPVR]; 2405.2[ELVKNDEWLNGEFISTVQQR]; 1935.9[NDEWLNGEFISTVQQR]; 1870.9[NGEWTIVQGLPIDDASR]
28	Q94JQ3 (GLYP3_ARATH)	Serine hydroxymethyltransferase 3, chloroplastic	B191	SwissProt	GLYP3_ARATH	17%	57946	9.03	85	9	7	1		2	Primary metabolism	Glycine metabolic process	1963.9[EIPFEDYGLGEVDPEVR]; 1466.7[SLELIASENFTSR]; 2896.5[WGVNVQPLSGSPANFAVYTAILSPHDR]; 1636.8[VSGTSIYFESMPYR]; 1152.6[DFVVVADFIK]; 1164.6[FVTSPEFPLK]; 1449.7[FVTSPEFPLKER]
29	O22832 (STAD7_ARATH)	Acyl-[acyl-carrier-protein] desaturase 7, chloroplastic, FAB2	B052	SwissProt	STAD7_ARATH	32%	45664	6.05	80	22	9	3		2	Plant defense	Fatty acid biosynthetic process	1263.7[FNPLVASQPYK]; 2434.1[SWQPQDFLPDPASDGFEDQVR]; 2079.0[TENNPYLGFIYTSFQER]; 1174.6[ATFISHGNTAR]; 1626.7[NDNLFDNFSSVAQR]; 1410.7[DYADILEFLVGR]; 1170.6[IPFSWIHDR]
30	P41088 (CFI1_ARATH)	Chalcone-flavonone isomerase 1/ TRANSPARENT TESTA 5	B097	SwissProt	CFI1_ARATH	31%	26579	5.43	96	14	8	2		2	Secondary metabolism	Flavonoid biosynthesis	1650.8[SSSNACASPSPFPAVTK]; 1529.8[SPASSNPLFLGGAGVR]; 2241.2[SPASSNPLFLGGAGVRGLDIQGK]; 993.5[EIVTGAFEK]; 1162.6[VTENCVAIWK]; 1092.6[LSQLMMKNK]; 1158.5[EVSDHSVEEK]
31	Q8VY84 (KCY1_ARATH)	Probable UMP-CMP kinase 1	B097	SwissProt	KCY1_ARATH	50%	23033	5.59	64	66	12	1	Oxidation (M), Cation:Na (C-term)	1.8	Primary metabolism	Pyrimidine nucleotide biosynthetic process	1590.7[NEENRNVFENVAR]; 948.5[NVFENVAR]; 1875.0[VFVESTLPIISYYESK]; 1671.8[INAAKSSEEVFEAVR]+Cation:Na(C-term); 1152.5[SSEEVFEAVR]; 1899.9[SSEEVFEAVRVLFASET]
Table 2. Proteins down-regulated in rolB-expressing Arabidopsis calli
1	Q9M885 (RS72_ARATH)	40S ribosomal protein S7-2	K016	SwissProt	RS72_ARATH	23%	22182	9.78	61	10	4	3		≤ 10	Protein biosynthesis	Structural constituent of ribosome	2950.4[GVAPTEFEEQVTQALFDLENTNQELK]; 1191.7[KAVVIYVPFR]; 1063.6[AVVIYVPFR]; 949.6[VFLDSKLK]
2	Q9C514 (RS71_ARATH)	40S ribosomal protein S7-1	K017	SwissProt	RS71_ARATH	38%	21909	9.80	159	11	4	2		≤ 10	Protein biosynthesis	Structural constituent of ribosome	2966.4[GVELSELDEQVAQAFFDLENTNQELK]; 1692.8[DLYVNSAVQVDISGGR]; 1030.6[AIVVNVPYR]; 2475.4[TLTSVHEAILDDVVLPAEIVGKR]
3	P57720 (AROC_ARATH)	Chorismate synthase, chloroplastic	K070	SwissProt	AROC_ARATH	12%	47288	8.37	52	8	3	2		≤ 10	Aromatic amino acid biosynthesis	Catalyzes the last common step of the biosynthesis of aromatic amino acids, produced via the shikimic acid pathway	2646.3[DYQQKPPQSSDPSPSPPDRPPGIR]; 1112.6[LQLYFMGLK]; 1176.6[DIAVMEEELK]
4	Q38867 (CP19C_ARATH)	Peptidyl-prolyl cis-trans isomerase CYP19-3/ Rotamase cyclophilin-2, ROC2	K019	SwissProt	CP19C_ARATH	11%	18908	7.68	75	33	3	2	Oxidation (M)	≤ 10	Chaperone, Signal transduction	Protein folding	1569.7[VYFDMTIDGQPAGR]; 1585.7[VYFDMTIDGQPAGR]+Oxidation(M); 1085.4[FEDENFER]; 1624.9[HVVFGQVVEGLDVVK]
5	P34791 (CP20C_ARATH)	Peptidyl-prolyl cis-trans isomerase CYP20-3/ Rotamase cyclophilin-4, ROC4	K087	SwissProt	CP20C_ARATH	22%	28190	8.83	193	7	6	3	Oxidation (M)	≤ 10	Chaperone	Protein peptidyl-prolyl isomerization, Links light and redox signals	1953.0[VTNKVYFDVEIGGEVAGR]; 1510.7[VYFDVEIGGEVAGR]; 1304.7[IVMGLFGEVVPK]+Oxidation(M); 1142.5[FEDENFTLK]; 1359.7[HVVFGQVIEGMK]+Oxidation(M); 963.5[TLESQETR]
6	P34790 (CP18C_ARATH)	Peptidyl-prolyl cis-trans isomerase CYP18-3/ ROC1	K014	SwissProt	CP18C_ARATH	36%	18361	7.68	158	15	8	3	Oxidation (M)	- 6.6	Chaperone	Protein peptidyl-prolyl isomerization, Plant defense, Hypersensitive response	1569.8[VYFDMTIDGQPAGR]; 1481.8[IVMELYTDKTPR]+Oxidation(M); 1085.5[FEDENFER]; 1585.8[VYFDMTIDGQPAGR]+Oxidation(M); 1625.0[HVVFGQVVEGLDVVK]
7	Q9SKQ0 (CP19B_ARATH)	Peptidyl-prolyl cis-trans isomerase CYP19-2/ ROC6	K014	SwissProt	CP19B_ARATH	18%	18452	8.33	124	15	4	2		- 6.0	Chaperone	Protein peptidyl-prolyl isomerization	1111.5[IVMELYTDK]; 1556.7[VIPNFMCQGGDFTK]; 1085.4[FEDENFER]; 1213.5[FEDENFERK]; 1624.9[HVVFGQVVEGLDVVK]; 2131.1[IGSSSGKPTKPVVIADCGEISS]
8	Q9ASS6 (PNSL5_ARATH)	Peptidyl-prolyl cis-trans isomerase CYP20-2	K013	SwissProt	PNSL5_ARATH	11%	28288	9.39	99	3	2	2		- 3.4	Chaperone, Modulates the conformation of BZR1	Protein peptidyl-prolyl isomerization, NAD(P)H dehydrogenase complex assembly	1394.7[VYFDISVGNPVGK]; 2035.0[IVIGLYGDDVPQTVENFR]
9	Q96255 (SERB1_ARATH)	Phosphoserine aminotransferase 1, chloroplastic	K038	SwissProt	SERB1_ARATH	15%	47329	8.25	63	26	6	3		- 8.9	Primary metabolism	Amino-acid biosynthesis	1901.0[VFNFAAGPATLPENVLLK]; 1136.5[AQADLYNWR]; 1039.5[FGVIYGGAQK]; 1324.8[NVGPSGVTIVIIR]; 1452.9[NVGPSGVTIVIIRK]; 1858.9[ADLLYNAIEESNGFFR]
10	Q93ZC5 (AOC4_ARATH)	Allene oxide cyclase 4, chloroplastic	K018	SwissProt	AOC4_ARATH	22%	27792	9.15	48	13	6	2	Cation:Na (C-term)	- 5.4		Jasmonic acid biosynthetic process	1725.8[IQELNVYEFNEGDR]; 2435.2[IQELNVYEFNEGDRNSPAVLK]; 2457.2[IQELNVYEFNEGDRNSPAVLK]+Cation:Na(C-term); 1094.6[LFYTFYLK]; 1116.6[LFYTFYLK]+Cation:Na(C-term); 2906.5[HVEPSKEVKPAAEAQATQPGATIANFTN]
11	O49485 (SERA1_ARATH)	D-3-phosphoglycerate dehydrogenase 1, chloroplastic	K055	SwissProt	SERA1_ARATH	4%	63286	6.16	60	13	2	2		- 2.6	Primary metabolism	L-serine biosynthetic process, Embryo development, Pollen development	1143.6[GGVIDEDALVR]; 1704.0[IGEIPAVEEFVFLKL]
12	Q8RWV0 (TKTC1_ARATH)	Transketolase-1, chloroplastic	K066	SwissProt	TKTC1_ARATH	28%	79918	5.94	166	31	18	8	Cation:Na (C-term)	- 2.8	Primary metabolism	Pentose-phosphate cycle	996.5[NPYWFNR]; 3111.4[LIAFYDDNHISIDGDTEIAFTENVDQR]; 1484.8[FEALGWHVIWVK]; 1138.5[NGNTGYDEIR]; 1575.8[ALPTYTPESPGDATR]; 957.6[TPSILALSR]; 1352.7[VSIEAASTFGWGK]; 1448.8[EFGITVEAVVDAAK]
13	Q9C5Y9 (Q9C5Y9_ARATH)	Initiation factor 3g	K085	NCBIprot	gi|12407751	8%	74675	8.29	45	7	4	2		- 2.6	Protein biosynthesis	Stimulates binding of mRNA and methionyl-tRNAi to the 40S ribosome	1129.6[GFGFVNFVSR]; 1410.7[LNGYGYDNLILR]
14	Q8LFK2 (Q8LFK2_ARATH)	Adenine nucleotide alpha hydrolases-like protein	K025	NCBIprot	gi|30678807	31%	22588	5.53	120	18	8	4		- 2.7	Response to stress	Hydrolase activity	1990.0[ILFEETGSPLIPLEEFR]; 2118.1[KILFEETGSPLIPLEEFR]; 2167.1[QYGLAYDPEVLDVLDTLSR]; 3055.5[WAAENLLEDGDTVILIHVQPQNADHTR]
15	Q9FMF5 (RPT3_ARATH)	Root phototropism protein 3, RPT3	K077	SwissProt	RPT3_ARATH	13%	81821	7.18	61	7	5	1		- 2.2	Signal transduction	Substrate-specific adapter of an E3 ubiquitin-protein ligase complex (CUL3-RBX1-BTB)	1876.0[GQSWFVATDIPSDLLVK]; 1657.9[TEAFLSYVVLSSWR]; 2267.1[TNGHQDSVACLAGLGISPKDQR]; 2056.0[LSMDACMHAAQNERLPLR]; 2856.3[MSGQESHDISSGGEQAGVDHPPPRKPR]
16	O49203 (NDK3_ARATH)	Nucleoside diphosphate kinase III, chloroplastic/mitochondrial	K025	SwissProt	NDK3_ARATH	15%	25718	9.28	116	21	3	3		- 2.1	Nucleotide metabolism	Nucleoside triphosphate biosynthetic process	1344.8[TFIAIKPDGVQR]; 987.6[GLISEIISR]; 1682.9[LIGATDPQKSEPGTIR]; 1627.9[SEPGTIRGDLAVTVGR]; 2500.2[DEISLWFKPQELVSYTSNSEK]
17	O04310 (JAL34_ARATH)	Jacalin-related lectin 34	K049	SwissProt	JAL34_ARATH	44%	72430	5.31	115	49	37	8	Cation:Na (C-term)	- 2.1	Brassinosteroid biosynthetic process	Copper ion binding, Response to cold	1207.7[NGSQVVFGDER]; 2806.4[AGEYVNAIGAYLAPSGTTPLTPATQSQK]; 2123.0[LEGAGSEAGTLWDDGAFDGVR]; 1934.0[VSVGQAQDGIGAVSFVYDK]; 1068.6[FGVHVAPITK]
18	Q8LBZ7 (SDHB1_ARATH)	Succinate dehydrogenase [ubiquinone] iron-sulfur subunit 1, mitochondrial	K046	SwissProt	SDHB1_ARATH	29%	31151	8.78	65	15	6	4	Oxidation (M)	- 2.1	Primary metabolism	Tricarboxylic acid cycle	2269.1[WNPDNPGKPELQNYQIDLK]; 1466.7[IKNEMDPSLTFR]+Oxidation(M); 2286.2[IQDEASETTITPLPHMFVIK]+Oxidation(M); 1028.6[SIEPWLKR]; 1399.6[WISDSRDEYTK]; 1511.8[LEAIDDEFKLYR]
19	Q8W4S6 (INV6_ARATH)	Beta-fructofuranosidase, insoluble isoenzyme CWINV6	K093	SwissProt	INV6_ARATH	8%	62059	5.02	43	5	3	1		- 2	Primary metabolism	Carbohydrate metabolic process	1147.6[TSFHFQPQR]; 2200.1[GFYHLFYQNNPLAPEFSR]; 2548.1[YSSETEDFSADYEFTNTSADLR]
20	F4JGR5 (PFPB2_ARATH)	Pyrophosphate-fructose 6-phosphate 1-phosphotransferase subunit beta 2	K205	SwissProt	PFPB2_ARATH	4%	62702	5.44	41	9	2	2		- 2	Primary metabolism	Glycolysis	1679.8[YIELTSEFVYPYR]; 1099.5[SHFFGYEGR]
21	Q9LZT4 (EXLA1_ARATH)	Expansin-like A1	K045	SwissProt	EXLA1_ARATH	22%	28683	8.28	48	7	3	1		- 2		Plant-type cell wall loosening, unidimensional cell growth	1220.6[GTIVMITDLNK]+Oxidation(M); 3185.5[LLYQGGQTEVVSIDIAQVGSSPNWGYMTR]+Oxidation(M); 2069.1[SHGAVWVTDKVPTGAIQFR]
22	O80713 (SDR3A_ARATH)	Short-chain dehydrogenase reductase 3a	K064	SwissProt	SDR3A_ARATH	49%	26884	6.53	230	12	6	5	Oxidation (M)	- 2	Plant defense	Hypersensitive response	1555.9[IAIITGGASGIGAEAVR]; 2130.1[VVIVDFQEELGQNVAVSVGK]; 1577.7[CDVTNEKEVENAVK]; 3070.5[LDVLFSNAGVMEQPGSFLDLNLEQFDR]+Oxidation(M); 1602.9[VNGVAPYAVATAINSR]; 3463.7[HVAEAALFLASDDSAYVSGQNLAVDGGYSVVKPI]
23	Q9ZV34 (Q9ZV34_ARATH)	Pathogenesis-related thaumatin-like protein	K008	NCBIprot	gi|15226956	18%	27000	7.61	64	13	8	3	Oxidation (M)	- 2	Probably a defensive function	Unknown	1023.5[ASSHSLFFK]; 1024.5[SHSGHVVACK]; 1203.6[GGFALPTFTHR]; 1388.7[SFNVPTTHWSGR]; 1915.0[SFNVPTTHWSGRIWAR]
24	Q9LK23 (G6PD5_ARATH)	Glucose-6-phosphate 1-dehydrogenase, cytoplasmic isoform 1	K189	SwissProt	G6PD5_ARATH	10%	59120	8.38	56	4	4	2		- 1.8	Primary metabolism	Pentose-phosphate cycle	2623.3[DLESAEQLSSQIGALFEEPQIYR]; 1058.6[LFLPLWNR]; 1289.6[GGYFDEYGIIR]; 1453.8[AAWEIFTPLLHR]
25	P32962 (NRL2_ARATH)	Nitrilase 2	K088	SwissProt	NRL2_ARATH	17%	37130	5.35	50	8	3	1		- 1.8		Indoleacetic acid biosynthetic process	1837.9[GSELVVFPEAFIGGYPR]; 1917.9[FGLGVGVHNEEGRDEFR]; 2823.4[LYFDSVGHYSRPDVLHLTVNEHPK]
26	Q9XEE2 (ANXD2_ARATH)	Annexin D2	K082	SwissProt	ANXD2_ARATH	19%	36244	5.76	75	12	7	3		- 1.5	Polysaccharide transport	Calcium-dependent phospholipid binding, Response to stress	1035.7[LIISILAHR]; 1409.7[ALDKELSSDFER]; 1656.8[SIEEDVAQHTSGDLR]; 1286.8[KLLLPLVSTFR]; 1158.7[LLLPLVSTFR]; 1117.5[SYSDDDFIR]; 965.5[IKEEYQR]
27	Q9SR13 (FLK_ARATH)	Flowering locus K homology domain	K177	SwissProt	FLK_ARATH	8%	63365	4.57	66	6	5	1		- 1.5	Positive regulation of flower development	RNA binding	1487.7[RWPGWPGETVFR]; 1331.6[WPGWPGETVFR]; 1773.9[VLGSEDLPVFALQDDR]; 3162.6[VLGSEDLPVFALQDDRVVEVVGEPTSVHR]; 1122.7[ALELIASHLR]
28	O24456 (GBLPA_ARATH)	Receptor for activated C kinase 1A, RACK1A	K084	SwissProt	GBLPA_ARATH	31%	35725	7.62	153	12	9	2		- 1.5	Signal transduction	MAP-kinase scaffold activity, Protein complex scaffold, Signal transducer activity	3245.6[LTGHSHFVEDVVLSSDGQFALSGSWDGELR]; 1335.8[DVLSVAFSLDNR]
29	Q9FWA3 (6GPD3_ARATH)	6-phosphogluconate dehydrogenase, decarboxylating 3	K193	SwissProt	6GPD3_ARATH	14%	53544	7.02	55	8	5	1		- 1.5	Primary metabolism	Pentose phosphate pathway	1052.5[GFPISVYNR]; 1948.9[EGNLPLYGFHDPESFVK]; 2469.3[WTVQQAAELSVPAPTIESSLDAR]; 1258.5[DYFGAHTYER]; 1582.7[TDVEGSFHTEWFK]
Table 3. Chaperone-type proteins which abundance was not changed in rolB-expressing calli
1	Q9LDZ0 (HSP7J_ARATH)	Heat shock 70 kDa protein 10, mitochondrial (Hsp70-10)	K181	SwissProt	HSP7J_ARATH	13%	72946	5.63	77	9	7	1		- 0.1	Chaperone	Response to heat Response to salt stress Response to virus	1550.8[AVVTVPAYFNDAQR]; 1001.5[HFNITLTR]; 1613.9[SRFETLVNHLIER]; 1370.7[FETLVNHLIER]; 2456.4[ELLLLDVTPLSLGIETLGGVFTR]; 1821.9[SQVFSTAADNQTQVGIR]; 1609.9[LLGEFDLVGIPPSPR.G]
2	Q9S7C0 (HSP7O_ARATH)	Heat shock 70 kDa protein 14, cytoplasmic and nucleolar (Hsp70-14)	K075	SwissProt	HSP7O_ARATH	22%	91692	5.15	198	29	14	4		no difference	Chaperone	Response to heat	1119.7[QFSDPELQR]; 2604.4[SLPFSVTEGPDGYPLIHANYLGEK]; 1759.9[REEFEEISIPILER]; 1336.8[ILTEFFGKEPR]
3	F4HQD4 (HSP7P_ARATH)	Heat shock 70 kDa protein 15 cytoplasmic and nucleolar (Hsp70-15)	K074	SwissProt	HSP7P_ARATH	15%	91623	5.09	266	11	8	5		- 0.1	Chaperone	Response to stress	2745.3[SLPFSVTEGPDGYPLIHANYLGEIR]; 1552.8[DFDEVLFNHFAAK]; 1603.8[EEFEEISIPILER]; 1336.7[ILTEFFGKEPR]
4	P55737 (HS902_ARATH)	Heat shock protein 90-2, cytoplasmic (Hsp90-2), Synonym: Hsp81-2	K176	SwissProt	HS902_ARATH	13%	80014	4.95	84	6	6	2		no difference	Chaperone, Maintains appropriate levels of immune receptor proteins to avoid autoimmunity	Response to stress, Defense response to bacterium	1734.9[LDGQPELFIHIIPDK]; 2426.1[HNDDEQYVWESQAGGSFTVTR]; 958.5[QKPIWMR]; 1209.6[RAPFDLFDTK]; 1527.8[GIVDSEDLPLNISR]; 2955.5[DLVLLLFETALLTSGFSLDEPNTFGSR]
5	Q9LV21 (TCPD_ARATH)	TCP-1/cpn60 chaperonin family protein, cytoplasmic (T-complex protein 1 subunit delta)	K188	SwissProt	TCPD_ARATH	24%	57739	7.57	199	15	8	3		+ 0.1	Chaperone	Folding of actin and tubulin	1169.6[AAVAAPMASKPR]; 3449.9[VVSQYSTLLAPLAVDAVLSVIDPEKPEIVDLR]; 1610.8[LGHADLVEEASLGDGK]; 1529.8[FLIAGGGAPEIELSR]; 3114.7[SFAEALEVIPYTLAENAGLNPIAIVTELR]; 1620.8[NKHAQGEINAGINVR]; 1378.7[HAQGEINAGINVR]
	Supplementary Dataset 2. Statistical data of mass spectrometry analysis
	The rolB plant oncogene affects multiple signaling protein modules related to hormone signaling and plant defense
	Victor P. Bulgakov, Yulia V. Vereshchagina, Dmitry V. Bulgakov , Galina N. Veremeichik, Yuri N. Shkryl
