# Supplementary material for: The rolB plant oncogene affects multiple signaling protein modules related to hormone signaling and plant defense
Source: Sci Rep. 2018 Feb 2;8:2285. doi: 10.1038/s41598-018-20694-6 (PMC5797197; doi:10.1038/s41598-018-20694-6)
Supplement: Supplementary file 3 — Dataset 3 [file 41598_2018_20694_MOESM3_ESM.xlsx]

## Sheet: ROB1
																	1	MDPKLLFLPR	FQPVDLTPAW	SQINLFEGIR	FAFAIYSRDY	SKPLLHFQKR
																	51	WALAVLDLKE	NSPPIYILKQ	LAELLKNKVC	YHPPMFVSQP	DLARENDQHV
																	101	FVYLSREKMQ	KVLKEQSITF	GMEAVLATTI	QPYRSELALQ	EMLRVHNLAW
																	151	PHSRTEEPDL	ECFIAIFASS	LFIHLLELKV	TNVYGREVAC	TFFLRRGTEN
																	201	RPYDVVACGT	TQFTKNALGI	SRPAASSPEP	DLTLRLSGPD	QEGEEGVMKP
																	251	AAVNLKKEA
																	Start	–	End	Observed	Mr(expt)	Mr(calc)	Delta	M	Peptide
																	257	–	257			146.1055		0	K
																	1	–	1			149.0510		0	M
																	50	–	50			174.1117		0	R
																	196	–	196			174.1117		0	R
																	258	–	259			218.0903		0	EA
						Database : SwissProt 2017_08 (555426 sequences; 198919479 residues)											77	–	78			260.1485		0	NK
						Timestamp : 5 Sep 2017 at 05:35:54 GMT											107	–	108			275.1481		0	EK
						Top Score : 82 for ROB1_AGRRH, Protein-tyrosine phosphatase RolB OS=Agrobacterium rhizogenes GN=rolB PE=4 SV=1											257	–	259			346.1852		1	KEA
						1.	ROB1_AGRRH Mass: 29592 Score: 82 Expect: 0.0034 Matches: 6								Calculated pI: 7.01		2	–	4			358.1852		0	DPK
							Protein-tyrosine phosphatase RolB OS=Agrobacterium rhizogenes GN=rolB PE=4 SV=1										112	–	114			358.2580		0	VLK
						Start	–	End	Observed	Mr(expt)	Mr(calc)	Delta	M	Peptide			109	–	111			405.2046		0	MQK
						31	–	38	974.4197	973.4124	973.5021	-0.0897	0	R.FAFAIYSR.D			1	–	4			489.2257		0	MDPK
						135	–	144	1189.4938	1188.4865	1188.6172	-0.1307	0	R.SELALQEMLR.V			107	–	111			662.3421		1	EKMQK
						145	–	154	1216.5363	1215.5290	1215.6261	-0.0971	0	R.VHNLAWPHSR.T			109	–	114			745.4520		1	MQKVLK
						95	–	106	1506.5699	1505.5626	1505.7263	-0.1637	0	R.ENDQHVFVYLSR.E			5	–	10			757.4850		0	LLFLPR
						115	–	134	2254.9273	2253.9201	2254.1304	-0.2103	0	K.EQSITFGMEAVLATTIQPYR.S			180	–	186			807.4239		0	VTNVYGR
						11	–	30	2331.0114	2330.0042	2330.2059	-0.2018	0	R.FQPVDLTPAWSQINLFEGIR.F			70	–	76			813.4960		0	QLAELLK
						No match to: 1142.4576, 1916.7236											31	–	38	974.4197	973.4124	973.5021	-0.0897	0	R.FAFAIYSR.D
																	51	–	59			1027.6066		0	WALAVLDLK
																	70	–	78			1055.6339		1	QLAELLKNK
																	187	–	195			1084.5376		0	EVACTFFLR
																	2	–	10			1097.6597		1	DPKLLFLPR
																	60	–	69			1172.6441		0	ENSPPIYILK
																	50	–	59			1183.7077		1	RWALAVLDLK
																	135	–	144	1189.4938	1188.4865	1188.6172	-0.1307	0	R.SELALQEMLR.V
																	145	–	154	1216.5363	1215.5290	1215.6261	-0.0971	0	R.VHNLAWPHSR.T
																	1	–	10			1228.7002		1	MDPKLLFLPR
																	187	–	196			1240.6387		1	EVACTFFLRR
																	39	–	49			1374.7296		0	DYSKPLLHFQK
																	95	–	106	1506.5699	1505.5626	1505.7263	-0.1637	0	R.ENDQHVFVYLSR.E
																	39	–	50			1530.8307		1	DYSKPLLHFQKR
						1.	ROB1_AGRRH Mass: 29592 Score: 105 Expect: 1.7e-05 Matches: 7										95	–	108			1762.8638		1	ENDQHVFVYLSREK
							Protein-tyrosine phosphatase RolB OS=Agrobacterium rhizogenes GN=rolB PE=4 SV=1										79	–	94			1858.8858		0	VCYHPPMFVSQPDLAR
						Start	–	End	Observed	Mr(expt)	Mr(calc)	Delta	M	Peptide			180	–	195			1873.9509		1	VTNVYGREVACTFFLR
						31	–	38	974.3773	973.3700	973.5021	-0.1321	0	R.FAFAIYSR.D			60	–	76			1968.1296		1	ENSPPIYILKQLAELLK
						135	–	144	1189.4847	1188.4774	1188.6172	-0.1398	0	R.SELALQEMLR.V			216	–	235			2064.0964		0	NALGISRPAASSPEPDLTLR
						145	–	154	1216.4900	1215.4828	1215.6261	-0.1434	0	R.VHNLAWPHSR.T			197	–	215			2085.9790		0	GTENRPYDVVACGTTQFTK
						95	–	106	1506.5876	1505.5803	1505.7263	-0.1460	0	R.ENDQHVFVYLSR.E			77	–	94			2101.0237		1	NKVCYHPPMFVSQPDLAR
						115	–	134	2254.9179	2253.9106	2254.1304	-0.2198	0	K.EQSITFGMEAVLATTIQPYR.S			236	–	256			2168.0783		0	LSGPDQEGEEGVMKPAAVNLK
						11	–	30	2330.9457	2329.9384	2330.2059	-0.2675	0	R.FQPVDLTPAWSQINLFEGIR.F			51	–	69			2182.2402		1	WALAVLDLKENSPPIYILK
						112	–	134	2595.1353	2594.1281	2594.3778	-0.2497	1	K.VLKEQSITFGMEAVLATTIQPYR.S			196	–	215			2242.0801		1	RGTENRPYDVVACGTTQFTK
						No match to: 1172.0571, 1638.6849, 2091.7410											115	–	134	2254.9273	2253.9201	2254.1304	-0.2103	0	K.EQSITFGMEAVLATTIQPYR.S
																	236	–	257			2296.1733		1	LSGPDQEGEEGVMKPAAVNLKK
	P20402	ROB1_AGRRH		Protein-tyrosine phosphatase RolB				rolB	Agrobacterium rhizogenes			259					11	–	30	2331.0114	2330.0042	2330.2059	-0.2018	0	R.FQPVDLTPAWSQINLFEGIR.F
	10 20 30 40 50																31	–	49			2330.2212		1	FAFAIYSRDYSKPLLHFQK
	MDPKLLFLPR FQPVDLTPAW SQINLFEGIR FAFAIYSRDY SKPLLHFQKR																135	–	154			2386.2328		1	SELALQEMLRVHNLAWPHSR
	60 70 80 90 100																112	–	134			2594.3778		1	VLKEQSITFGMEAVLATTIQPYR
	WALAVLDLKE NSPPIYILKQ LAELLKNKVC YHPPMFVSQP DLARENDQHV																155	–	179			2877.4874		0	TEEPDLECFIAIFASSLFIHLLELK
	110 120 130 140 150																5	–	30			3069.6804		1	LLFLPRFQPVDLTPAWSQINLFEGIR
	FVYLSREKMQ KVLKEQSITF GMEAVLATTI QPYRSELALQ EMLRVHNLAW																11	–	38			3285.6975		1	FQPVDLTPAWSQINLFEGIRFAFAIYSR
	160 170 180 190 200																79	–	106			3346.6016		1	VCYHPPMFVSQPDLARENDQHVFVYLSR
	PHSRTEEPDL ECFIAIFASS LFIHLLELKV TNVYGREVAC TFFLRRGTEN																115	–	144			3424.7371		1	EQSITFGMEAVLATTIQPYRSELALQEMLR
	210 220 230 240 250																155	–	186			3666.9008		1	TEEPDLECFIAIFASSLFIHLLELKVTNVYGR
	RPYDVVACGT TQFTKNALGI SRPAASSPEP DLTLRLSGPD QEGEEGVMKP																145	–	179			4075.1030		1	VHNLAWPHSRTEEPDLECFIAIFASSLFIHLLELK
																	197	–	235			4132.0648		1	GTENRPYDVVACGTTQFTKNALGISRPAASSPEPDLTLR
	AAVNLKKEA																216	–	256			4214.1641		1	NALGISRPAASSPEPDLTLRLSGPDQEGEEGVMKPAAVNLK
																	No match to: 1142.4576, 1916.7236
	[Theoretical pI: 7.01 / Mw (average mass): 29611.30 / Mw (monoisotopic mass): 29592.39]
	mass	position	#MC	modifications	peptide sequence
	2878.4946	155-179	0		TEEPDLECFIAIFASSLFIH LLELK
	2331.2131	1930-11-01	0		FQPVDLTPAWSQINLFEGIR
	2255.1376	115-134	0		EQSITFGMEAVLATTIQPYR
	2169.0855	236-256	0		LSGPDQEGEEGVMKPAAVNL K
	2086.9862	197-215	0		GTENRPYDVVACGTTQFTK
	2065.1036	216-235	0		NALGISRPAASSPEPDLTLR
	1859.8931	79-94	0		VCYHPPMFVSQPDLAR
	1506.7335	95-106	0		ENDQHVFVYLSR
	1375.7368	39-49	0		DYSKPLLHFQK
	1216.6334	145-154	0		VHNLAWPHSR
	1189.6245	135-144	0		SELALQEMLR
	1173.6514	60-69	0		ENSPPIYILK
	1085.5448	187-195	0		EVACTFFLR
	1028.6138	51-59	0		WALAVLDLK
	974.5094	31-38	0		FAFAIYSR
	814.5032	70-76	0		QLAELLK
	808.4312	180-186	0		VTNVYGR
	758.4923	2017-10-05	0		LLFLPR
1.	ROB1_AGRRH Mass: 29592 Score: 110 Expect: 5.6e-06 Matches: 7
	Protein-tyrosine phosphatase RolB OS=Agrobacterium rhizogenes GN=rolB PE=4 SV=1
	OG Plasmid pRiA4b.
	Supplementary Dataset 3. Identification of the RolB protein by MALDI-TOF in protein extracts from Arabidopsis rolB-transformed plants														calli
	The rolB plant oncogene affects multiple signaling protein modules related to hormone signaling and plant defense
	Victor P. Bulgakov, Yulia V. Vereshchagina, Dmitry V. Bulgakov , Galina N. Veremeichik, Yuri N. Shkryl

## Sheet: ROB1-A5 print
						Database : SwissProt 2017_08 (555426 sequences; 198919479 residues)
						Timestamp : 5 Sep 2017 at 05:35:54 GMT
						Top Score : 82 for ROB1_AGRRH, Protein-tyrosine phosphatase RolB OS=Agrobacterium rhizogenes GN=rolB PE=4 SV=1
						1.	ROB1_AGRRH Mass: 29592 Score: 82 Expect: 0.0034 Matches: 6								Calculated pI: 7.01
							Protein-tyrosine phosphatase RolB OS=Agrobacterium rhizogenes GN=rolB PE=4 SV=1
						Start	–	End	Observed	Mr(expt)	Mr(calc)	Delta	M	Peptide
						31	–	38	974.4197	973.4124	973.5021	-0.0897	0	R.FAFAIYSR.D
						135	–	144	1189.4938	1188.4865	1188.6172	-0.1307	0	R.SELALQEMLR.V
						145	–	154	1216.5363	1215.5290	1215.6261	-0.0971	0	R.VHNLAWPHSR.T
						95	–	106	1506.5699	1505.5626	1505.7263	-0.1637	0	R.ENDQHVFVYLSR.E
						115	–	134	2254.9273	2253.9201	2254.1304	-0.2103	0	K.EQSITFGMEAVLATTIQPYR.S
						11	–	30	2331.0114	2330.0042	2330.2059	-0.2018	0	R.FQPVDLTPAWSQINLFEGIR.F
						No match to: 1142.4576, 1916.7236
						1.	ROB1_AGRRH Mass: 29592 Score: 105 Expect: 1.7e-05 Matches: 7
							Protein-tyrosine phosphatase RolB OS=Agrobacterium rhizogenes GN=rolB PE=4 SV=1
						Start	–	End	Observed	Mr(expt)	Mr(calc)	Delta	M	Peptide
						31	–	38	974.3773	973.3700	973.5021	-0.1321	0	R.FAFAIYSR.D
						135	–	144	1189.4847	1188.4774	1188.6172	-0.1398	0	R.SELALQEMLR.V
						145	–	154	1216.4900	1215.4828	1215.6261	-0.1434	0	R.VHNLAWPHSR.T
						95	–	106	1506.5876	1505.5803	1505.7263	-0.1460	0	R.ENDQHVFVYLSR.E
						115	–	134	2254.9179	2253.9106	2254.1304	-0.2198	0	K.EQSITFGMEAVLATTIQPYR.S
						11	–	30	2330.9457	2329.9384	2330.2059	-0.2675	0	R.FQPVDLTPAWSQINLFEGIR.F
						112	–	134	2595.1353	2594.1281	2594.3778	-0.2497	1	K.VLKEQSITFGMEAVLATTIQPYR.S
						No match to: 1172.0571, 1638.6849, 2091.7410
